# Supplementary material for: The PAP Gene Family in Tomato: Comprehensive Comparative Analysis, Phylogenetic Relationships and Expression Profiles
Source: Plants (Basel). 2022 Feb 21;11(4):563. doi: 10.3390/plants11040563 (PMC8879926; doi:10.3390/plants11040563)
Supplement: Supplementary file 1 [file plants-11-00563-s001.zip]

Archive with 1 entries (1 files):
- plants-1565526-supplementary.pdf
